# Supplementary material for: Genomic Profiling of Oral Squamous Cell Carcinoma by Array-Based Comparative Genomic Hybridization
Source: PLoS One. 2013 Feb 14;8(2):e56165. doi: 10.1371/journal.pone.0056165 (PMC3573022; doi:10.1371/journal.pone.0056165)
Supplement: Table S1 — Sample Information. (XLSX) [file pone.0056165.s008.xlsx]

## Sheet: Sheet1
Supplementary Table S1. Sample Information
Sample IDa	Source tissue	Age	Sex	Site	Stage	Histological differentiation	Metastatic neck lymph node	Delayed lymph node metastasis	Primary tumor thickness	Platformb	Agilent Feature Extraction filec
Case 1 MPT	OSCC metastatic primary tumor	48	male	tongue	T2N2bM0	well	+	-	11	GPL5477	Case 1 MPT-9281_S02_CGH-v4_95_Feb07_1_1.txt
Case 2 MPT	OSCC metastatic primary tumor	66	male	floor of mouth	T2N2cM0	well	+	-	2	GPL5477	Case 2 MPT-9281_S02_CGH-v4_95_Feb07_1_3.txt
Case 3 MPT	OSCC metastatic primary tumor	71	female	tongue	T2N0M0	well	+	+	6	GPL5477	Case 3 MPT-9373_S01_CGH-v4_95_Feb07_1_1.txt
Case 4 MPT	OSCC metastatic primary tumor	69	female	gingiva	T3N0M0	moderate	+	+	4	GPL5477	Case 4 MPT-9373_S01_CGH-v4_95_Feb07_1_3.txt
Case 5 MPT	OSCC metastatic primary tumor	78	female	tongue	T2N0M0	well	+	+	4	GPL5477	Case 5 MPT-9851_S01_CGH-v4_95_Feb07_1_1.txt
Case 6 MPT	OSCC metastatic primary tumor	89	female	gingiva	T2N0M0	well	+	+	10	GPL5477	Case 6 MPT-9851_S01_CGH-v4_95_Feb07_1_3.txt
Case 7 MPT	OSCC metastatic primary tumor	75	female	tongue	T1N0M0	well	+	+	3	GPL5477	Case 7 MPT-9820_S01_CGH-v4_95_Feb07_1_1.txt
Case 8 MPT	OSCC metastatic primary tumor	62	male	tongue	T2N0M0	well	+	+	9	GPL5477	Case 8 MPT-9820_S01_CGH-v4_95_Feb07_1_3.txt
Case 9 MPT	OSCC metastatic primary tumor	61	male	tongue	T2N0M0	well	+	+	7	GPL5477	Case 9 MPT-9864_S01_CGH-v4_95_Feb07_1_1.txt
Case 10 MPT	OSCC metastatic primary tumor	72	male	buccal mucosa	T2N0M0	well	+	+	6	GPL5477	Case 10 MPT-9864_S01_CGH-v4_95_Feb07_1_3.txt
Case 11 MPT	OSCC metastatic primary tumor	72	female	buccal mucosa	T1N0M0	well	+	+	11	GPL5477	Case 11 MPT-9854_S01_CGH-v4_95_Feb07_1_1.txt
Case 12 MPT	OSCC metastatic primary tumor	74	male	floor of mouth	T1N0M0	moderate	+	+	2	GPL5477	Case 12 MPT-9854_S01_CGH-v4_95_Feb07_1_3.txt
Case 13 MPT	OSCC metastatic primary tumor	68	female	buccal mucosa	T4N0M0	well	+	+	2	GPL5477	Case 13 MPT-1956_S01_CGH-v4_95_Feb07_1_1.txt
Case 14 MPT	OSCC metastatic primary tumor	63	male	tongue	T2NM0	well	+	+	7	GPL5477	Case 14 MPT-1956_S01_CGH-v4_95_Feb07_1_3.txt
Case 15 MPT	OSCC metastatic primary tumor	57	male	tongue	T1N0M0	well	+	+	7	GPL5477	Case 15 MPT-1948_S01_CGH-v4_95_Feb07_1_1.txt
Case 1 LNM	OSCC neck lymph-node metastasis	48	male	tongue	T2N2bM0	well	+	+	11	GPL5477	Case 1 LNM-9281_S02_CGH-v4_95_Feb07_1_2.txt
Case 2 LNM	OSCC neck lymph-node metastasis	66	male	floor of mouth	T2N2cM0	well	+	+	2	GPL5477	Case 2 LNM-9281_S02_CGH-v4_95_Feb07_1_4.txt
Case 3 LNM	OSCC neck lymph-node metastasis	71	female	tongue	T2N0M0	well	+	+	6	GPL5477	Case 3 LNM-9373_S01_CGH-v4_95_Feb07_1_2.txt
Case 4 LNM	OSCC neck lymph-node metastasis	69	female	gingiva	T3N0M0	moderate	+	+	4	GPL5477	Case 4 LNM-9373_S01_CGH-v4_95_Feb07_1_4.txt
Case 5 LNM	OSCC neck lymph-node metastasis	78	female	tongue	T2N0M0	well	+	+	4	GPL5477	Case 5 LNM-9851_S01_CGH-v4_95_Feb07_1_2.txt
Case 6 LNM	OSCC neck lymph-node metastasis	89	female	gingiva	T2N0M0	well	+	+	10	GPL5477	Case 6 LNM-9851_S01_CGH-v4_95_Feb07_1_4.txt
Case 7 LNM	OSCC neck lymph-node metastasis	75	female	tongue	T1N0M0	well	+	+	3	GPL5477	Case 7 LNM-9820_S01_CGH-v4_95_Feb07_1_2.txt
Case 8 LNM	OSCC neck lymph-node metastasis	62	male	tongue	T2N0M0	well	+	+	9	GPL5477	Case 8 LNM-9820_S01_CGH-v4_95_Feb07_1_4.txt
Case 9 LNM	OSCC neck lymph-node metastasis	61	male	tongue	T2N0M0	well	+	+	7	GPL5477	Case 9 LNM-9864_S01_CGH-v4_95_Feb07_1_2.txt
Case 10 LNM	OSCC neck lymph-node metastasis	72	male	buccal mucosa	T2N0M0	well	+	+	6	GPL5477	Case 10 LNM-9864_S01_CGH-v4_95_Feb07_1_4.txt
Case 11 LNM	OSCC neck lymph-node metastasis	72	female	buccal mucosa	T1N0M0	well	+	+	11	GPL5477	Case 11 LNM-9854_S01_CGH-v4_95_Feb07_1_2.txt
Case 12 LNM	OSCC neck lymph-node metastasis	74	male	floor of mouth	T1N0M0	moderate	+	+	2	GPL5477	Case 12 LNM-9854_S01_CGH-v4_95_Feb07_1_4.txt
Case 13 LNM	OSCC neck lymph-node metastasis	68	female	buccal mucosa	T4N0M0	well	+	+	2	GPL5477	Case 13 LNM-1956_S01_CGH-v4_95_Feb07_1_2.txt
Case 14 LNM	OSCC neck lymph-node metastasis	63	male	tongue	T2NM0	well	+	+	7	GPL5477	Case 14 LNM-1956_S01_CGH-v4_95_Feb07_1_4.txt
Case 15 LNM	OSCC neck lymph-node metastasis	57	male	tongue	T1N0M0	well	+	+	7	GPL5477	Case 15 LNM-1948_S01_CGH-v4_95_Feb07_1_2.txt
Case 16 NMPT	OSCC non-metastatic primary tumor	76	female	tongue	T1N0M0	well	-	-	4	GPL5477	Case 16 NMPT-9858_S01_CGH-v4_95_Feb07_1_1.txt
Case 17 NMPT	OSCC non-metastatic primary tumor	58	male	tongue	T3N0M0	well	-	-	10	GPL5477	Case 17 NMPT-9858_S01_CGH-v4_95_Feb07_1_2.txt
Case 18 NMPT	OSCC non-metastatic primary tumor	44	male	tongue	T2N0M0	well	-	-	11	GPL5477	Case 18 NMPT-9858_S01_CGH-v4_95_Feb07_1_3.txt
Case 19 NMPT	OSCC non-metastatic primary tumor	71	male	tongue	T2N0M0	well	-	-	5	GPL5477	Case 19 NMPT-9858_S01_CGH-v4_95_Feb07_1_4.txt
Case 20 NMPT	OSCC non-metastatic primary tumor	73	female	tongue	T1N0M0	well	-	-	4	GPL5477	Case 20 NMPT-1948_S01_CGH-v4_95_Feb07_1_3.txt
Case 21 NMPT	OSCC non-metastatic primary tumor	83	female	floor of mouth	T2N0M0	moderate	-	-	8	GPL5477	Case 21 NMPT-1948_S01_CGH-v4_95_Feb07_1_4.txt
Case 22 NMPT	OSCC non-metastatic primary tumor	74	male	tongue	T2N0M0	well	-	-	10	GPL5477	Case 22 NMPT-1909_S01_CGH-v4_95_Feb07_1_1.txt
Case 23 NMPT	OSCC non-metastatic primary tumor	80	male	floor of mouth	T2N0M0	well	-	-	6	GPL5477	Case 23 NMPT-1909_S01_CGH-v4_95_Feb07_1_2.txt
Case 24 NMPT	OSCC non-metastatic primary tumor	86	female	tongue	T1N0M0	well	-	-	5	GPL5477	Case 24 NMPT-1909_S01_CGH-v4_95_Feb07_1_3.txt
Case 25 NMPT	OSCC non-metastatic primary tumor	75	male	tongue	T1N0M0	well	-	-	4	GPL5477	Case 25 NMPT-1909_S01_CGH-v4_95_Feb07_1_4.txt
Case 8 LNM1	OSCC neck lymph-node metastasis	62	male	tongue	T2N0M0	well	+	+	9	GPL5477	Case 8 LNM1-6884_S01_CGH_107_Sep09_1_1.txt
Case 8 LNM2	OSCC neck lymph-node metastasis	62	male	tongue	T2N0M0	well	+	+	9	GPL5477	Case 8 LNM2-6884_S01_CGH_107_Sep09_1_2.txt
a Unique title of array samples described in GSE36942
b Platform accession number in GEO
c Name of Agilent Feature Extraction file deposited in GEO
