# Supplementary material for: Genomic Profiling of Oral Squamous Cell Carcinoma by Array-Based Comparative Genomic Hybridization
Source: PLoS One. 2013 Feb 14;8(2):e56165. doi: 10.1371/journal.pone.0056165 (PMC3573022; doi:10.1371/journal.pone.0056165)
Supplement: Table S3 — Quality control metrics of all array samples. (XLSX) [file pone.0056165.s010.xlsx]

## Sheet: Sheet1
Supplementary Table S3. Quality control metrics of all array samples
Sample ID	Background noisea		Signal Intensityb		Signal to Noisec		Reproducibilityd		DLRSpreade
	Red(Cy5)	Green(Cy3)	Red(Cy5)	Green(Cy3)	Red(Cy5)	Green(Cy3)	Red(Cy5)	Green(Cy3)
Case1 MPT	5.47	7	189	333	34.5521	47.5714	0.0445	0.0337	0.32
Case2 MPT	2.53	4.96	60	263	23.7154	53.0242	0.0797	0.0373	0.59
Case3 MPT	7.19	5.58	318	310	44.2281	55.5556	0.042	0.0348	0.25
Case4 MPT	4	4.85	193	341	48.25	70.3093	0.0473	0.0393	0.3
Case5 MPT	13.13	4.26	419	335	31.9117	78.6385	0.0343	0.0338	0.2
Case6 MPT	14.63	4.51	198	304	13.5338	67.4058	0.0561	0.0321	0.35
Case7 MPT	2.26	4.47	74	318	32.7434	71.1409	0.0698	0.037	0.45
Case8 MPT	1.86	4.79	55	327	29.5699	68.2672	0.0776	0.0338	0.51
Case9 MPT	1.93	3.99	82	369	42.487	92.4812	0.0636	0.0305	1.12
Case10 MPT	2.17	3.51	90	353	41.4747	100.57	0.0679	0.0324	1.13
Case11 MPT	2.96	4.38	120	339	40.5405	77.3973	0.0537	0.0343	0.37
Case12 MPT	1.71	3.73	56	291	32.7485	78.0161	0.0742	0.033	0.5
Case13 MPT	12.03	11.29	323	363	26.8495	32.1523	0.1041	0.0881	0.25
Case14 MPT	6.23	5.91	349	360	56.0193	60.9137	0.0367	0.0333	0.23
Case15 MPT	3.42	4.15	159	331	46.4912	79.759	0.0557	0.0467	0.32
Case1 LNM	8.02	6.18	321	345	40.0249	55.8252	0.0345	0.0341	0.24
Case2 LNM	2.62	5.92	54	356	20.6107	60.1351	0.0958	0.0318	0.71
Case3 LNM	6.18	5.24	322	384	52.1036	73.2824	0.0407	0.0351	0.31
Case4 LNM	4.55	5.19	228	398	50.1099	76.6859	0.0375	0.034	0.33
Case5 LNM	12.57	4.02	203	311	16.1496	77.3632	0.0541	0.0303	0.32
Case6 LNM	14.74	4.18	252	331	17.0963	79.1866	0.0372	0.0308	0.3
Case7 LNM	2.44	3.84	59	302	24.1803	78.6458	0.0791	0.0343	0.56
Case8 LNM	2.3	4.12	68	282	29.5652	68.4466	0.0755	0.0346	0.48
Case9 LNM	2.13	4.08	78	376	36.6197	92.1569	0.0693	0.0303	1.1
Case10 LNM	4.16	3.47	288	384	69.2308	110.663	0.0362	0.0299	0.28
Case11 LNM	2.59	4.11	158	321	61.0039	78.1022	0.0409	0.0341	0.31
Case12 LNM	2.56	3.82	162	268	63.2812	70.1571	0.0399	0.0362	0.32
Case13 LNM	9.13	7.44	492	404	53.8883	54.3011	0.0318	0.03	0.22
Case14 LNM	7.38	5.71	481	348	65.1762	60.9457	0.0324	0.0353	0.18
Case15 LNM	4.49	4.3	224	280	49.8886	65.1163	0.0442	0.0413	0.26
Case16 NMPT	6.33	5	312	353	49.2891	70.6	0.0436	0.0325	0.22
Case17 NMPT	3.93	5	177	367	45.0382	73.4	0.0429	0.0315	0.3
Case18 NMPT	3.74	5.09	166	371	44.385	72.888	0.0463	0.0348	0.31
Case19 NMPT	4.75	4.88	251	342	52.8421	70.082	0.0496	0.0485	0.26
Case20 NMPT	4.5	4.95	207	357	46	72.1212	0.0386	0.0329	0.35
Case21 NMPT	3.87	4.41	238	256	61.4987	58.0499	0.0453	0.0473	0.31
Case22 NMPT	2.93	3.21	151	268	51.5358	83.4891	0.06	0.049	0.32
Case23 NMPT	4.92	4.2	268	278	54.4715	66.1905	0.0336	0.0352	0.23
Case24 NMPT	3.59	5.14	152	356	42.3398	69.2607	0.0427	0.0332	0.29
Case25 NMPT	2	5.04	73	313	36.5	62.1032	0.0659	0.0332	0.42
Case8 LNM1	11.29	11.48	22.06	518.78	1.95394	45.1899	0.32	0.12	0.91
Case8 LNM2	6.06	9.35	11.68	508.45	1.92739	54.3797	0.21	0.11	0.78
a The Standard deviation of background-subtracted signals for the negative controls. The value gives a rough estimate of the background noise on the microarray. A higher value indicates higher background noise. The optimal value stated by the manufacturer is below 15.
b The median signal of the background-subtracted non-control probes. This value is the average raw signal intensity for each channel. Higher values are preferable. The optimal value stated by the manufacturer is above 100.
c The value of Signal Intensity to Background noise. Higher values are preferable. The optimal value stated by the manufacturer is above 10.
d The median of background-corrected signals of replicated non-control probes. Lower values are preferable. The optimal value stated by the manufacturer is below 0.2.
e The Derivative of Log Ratio Spread, an indicater of noise for the baseline log ratios. Lower values are preferable. The optimal value stated by the manufacturer is above 0.4.
