# Supplementary material for: Genomic Profiling of Oral Squamous Cell Carcinoma by Array-Based Comparative Genomic Hybridization
Source: PLoS One. 2013 Feb 14;8(2):e56165. doi: 10.1371/journal.pone.0056165 (PMC3573022; doi:10.1371/journal.pone.0056165)
Supplement: Table S4 — Comparison of CNAs between MPT and LNM. (XLSX) [file pone.0056165.s011.xlsx]

## Sheet: Sheet1
Supplementary Table S4. Comparison of CNAs between MPT and LNM.
Chromosomal band	Chromosomal region (bp)		MPT	LNM	Fisher’s exact test
	start	stop	n=15	n=15	p-value
(Gains)
3q
3q22.3	137531759	137722921	6	8	0.715
3q22.3	137934025	138196491	7	8	1
3q22.3-23-24	138273677	145205323	8	9	1
3q24	145547729	145646153	8	10	0.71
3q24	145827074	146012579	7	10	0.426
3q24-25.32	146407956	158853594	7	9	0.715
3q25.32-26.2	159199272	169830144	8	9	1
3q26.2--26.33	170039319	181002066	9	10	1
3q26.33	181075904	181236671	10	10	1
3q26.33-29	181381974	197282563	10	9	1
3q29	197289125	199251188	10	8	0.71
7p
7p22.3	797378	1419664	5	8	0.462
7p22.3	1456404	2060814	5	9	0.272
7p22.2	2167170	3093625	5	10	0.143
7p22.2-13	3330242	43716929	5	9	0.272
7p13-12.2	43765914	50068258	5	10	0.143
7p12.2	50208728	50208787	4	9	0.139
7p12.2-12.1	50422509	53572980	4	10	0.066
7p12.1-11.2	53762968	56115221	5	10	0.143
7p11.2	56125603	56137483	5	9	0.272
8q
8q11.1	47655222	47655281	10	11	1
8q11.1-11.21	48067862	48812138	10	12	0.682
8q11.21	48848611	48848670	10	13	0.39
8q11.21-13.3	48903308	73839888	11	13	0.651
8q13.3-22.1	73889304	94329172	12	13	1
8q22.1-24.3	94619246	142210616	12	14	0.6
8q24.3	142211510	142232729	13	14	1
8q24.3	142274933	144840107	13	15	0.483
8q24.3	144871892	145985998	12	14	0.6
8q24.3	145986495	145986541	12	13	1
8q24.3	146024157	146024209	12	12	1
8q24.3	146031718	146201771	11	12	1
8q24.3	146250765	146250824	11	11	1
9p
9q22.2-32	91024411	115039890	8	7	1
9q32-33.2	115063679	125762928	9	8	1
9q33.3-34.11	125820201	129424744	10	8	0.71
9q34.11	129453688	129453747	10	9	1
9q34.11	129482231	129482290	10	10	1
9q34.11-34.13	129531368	134397227	11	11	1
9q34.13-34.3	134451067	139827325	11	12	1
9q34.3	139853305	139853364	11	11	1
9q34.3	139879714	140128736	9	10	1
11q
11q13.1	65684222	66143030	6	8	0.715
11q13.1-13.2	66153613	67157063	7	8	1
11q13.2	68061824	68943607	8	8	1
11q13.2-13.3	69131640	69954969	9	9	1
11q13.3	70012764	70182767	8	8	1
14q
14q11.2	22307429	22689689	6	9	0.466
14q11.2	22722071	22846652	7	9	0.715
14q11.2-12	22863786	23720127	8	9	1
14q12	23728455	23809579	7	9	0.715
14q12	23837514	23837573	7	8	1
14q24.3	75940775	76019722	8	6	0.715
14q32.32-32.33	102408026	104704559	7	8	1
14q32.33	104763486	105067594	6	8	0.715
16p
16p13.3	568884	3081611	5	8	0.46
17q
17q24.3	67021962	67198033	5	8	0.462
17q24.3	67580412	67633808	5	9	0.272
17q24.3-25.1	67761999	69952626	6	9	0.466
17q25.1	69982273	70367509	6	10	0.272
17q25.1-25.3	70376047	73728901	7	11	0.264
17q25.3	73791333	78154478	6	11	0.139
17q25.3	78189789	78218020	6	10	0.272
17q25.3	78238617	78478382	6	9	0.466
17q25.3	78491903	78562713	6	8	0.715
17q25.3	78586237	78586290	5	8	0.46
20q
20q11.21	29436537	29436596	8	7	1
20q11.21	29440414	30258071	8	8	1
20q11.21	30263613	31448563	8	9	1
20q11.21-12	31473449	37107764	9	9	1
20q12	37196884	37781860	8	9	1
20q12	37914814	38341204	7	8	1
20q12-13.32	38491408	56685769	6	8	0.715
20q13.32-13.33	56687771	60188703	7	8	1
20q13.33	60205864	62202076	8	8	1
20q13.33	62213501	62343283	6	8	0.715
Genomic gains detected in more than 50% of MPTs or LNMs are listed.
Chromosomal band	Chromosomal region (bp)		MPT	LNM	Fisher’s exact test
	start	stop	n=15	n=15	p-value
(Losses)
3p
3p26.3	224727	224786	7	9	0.715
3p26.3	261300	490711	9	9	1
3p26.3	653211	653268	9	10	1
3p26.3	660481	902607	10	10	1
3p26.3-25.1	1084890	14691701	11	10	1
3p24.3	14731775	14780134	12	10	0.682
3p24.3	14808514	15439619	12	11	1
3p24.3-22.2	15446399	38000505	12	12	1
3p22.2-11.2	38013228	88360589	12	11	1
3p11.2	88386457	88386516	11	11	1
3p11.2-11.1	88510901	90264177	11	10	1
4q
4q31.1	151000000	151243172	8	3	0.128
4q32.1-35.2	156000000	189257416	8	5	0.462
8p
8p23.2-23.1	3253003	6770153	6	8	0.715
8p23.1-12	6780746	35334886	7	8	1
8p11.23	39128088	39295715	6	8	0.715
18q
18q11.2-12.1	22126166	23784984	6	8	0.715
18q12.1	23819557	28364284	8	9	1
18q12.1	28467152	30544333	9	10	1
18q12.1-21.2	30652551	46444013	10	10	1
18q21.2	46480704	46578751	9	9	1
18q21.2-22.1	46605530	59851815	10	10	1
18q22.1-23	59916041	72201527	11	10	1
18q23	72268316	73110608	10	10	1
18q23	73140033	73758157	9	10	1
18q23	73938538	75745646	9	9	1
Genomic losses detected in more than 50% of MPT or LNM are listed.
