# Supplementary material for: Genomic Profiling of Oral Squamous Cell Carcinoma by Array-Based Comparative Genomic Hybridization
Source: PLoS One. 2013 Feb 14;8(2):e56165. doi: 10.1371/journal.pone.0056165 (PMC3573022; doi:10.1371/journal.pone.0056165)
Supplement: Table S5 — Comparison of CNAs between NMPT and LNM. (XLSX) [file pone.0056165.s012.xlsx]

## Sheet: Sheet1
Supplementary Table S5. Comparison of CNAs between NMPT and LNM.
Chromosomal band	Chromosomal region (bp)		LNM	NMPT	Fisher’s exact test
	start	stop	n=15	n=10	p-value
(Gains)
3q
3q21.3-22.3	129664579	137461969	7	5	1
3q22.3	137531759	138196550	8	5	1
3q22.3-24	138273677	145205323	9	5	0.697
3q24	145547729	146012579	10	5	0.442
3q24-25.1	146407956	150851041	9	5	0.697
3q25.1-25.2	150941437	154038267	9	6	1
3q25.2-26.2	154138513	169830144	9	7	0.691
3q26.2-26.33	170039319	181236671	10	7	1
3q26.33-29	181381974	197282563	9	7	0.691
3q29	197289125	199251188	8	7	0.678
7p
7p22.3	797378	1163891	8	1	0.04
7p22.3	1195927	1419664	8	2	0.211
7p22.3	1456404	2060814	9	2	0.099
7p22.2	2167170	3093625	10	2	0.041
7p22.2-22.1	3330242	5993219	9	2	0.099
7p22.1-14.1	6006721	42940867	9	1	0.018
7p14.1-13	43106180	43716929	9	2	0.099
7p13	43765914	45112454	10	2	0.041
7p13-12.3	45190313	49100735	10	1	0.012
7p12.3-12.1	49282714	51855880	10	2	0.041
7p12.1-11.2	52035557	53934357	10	1	0.012
7p11.2	54293570	56115221	10	2	0.041
7p11.2	56125603	56137483	9	2	0.099
8q
8q11.1	47655222	47655281	11	5	0.397
8q11.1-11.21	48067862	48812138	12	5	0.194
8q11.21	48848611	50336962	13	5	0.075
8q11.22-12.1	50929121	59427474	13	4	0.028
8q12.1-22.1	59488208	94329172	13	5	0.075
8q22.1-24.21	94619246	129216964	14	5	0.023
8q24.21-24.22	129574570	133963927	14	6	0.121
8q24.22-24.3	134010490	142030549	14	5	0.023
8q24.3	142210559	142232729	14	7	0.267
8q24.3	142274933	144840107	15	7	0.052
8q24.3	144871892	145486954	14	7	0.267
8q24.3	145534919	145713062	14	8	0.543
8q24.3	145718225	145985998	14	7	0.267
8q24.3	145986495	145986541	13	6	0.175
8q24.3	146024157	146201771	12	6	0.378
8q24.3	146250765	146250824	11	6	0.667
9q
9q32-34.11	115063679	129424744	8	4	0.688
9q34.11	129453688	129453747	9	5	0.697
9q34.11	129482231	129482290	10	5	0.442
9q34.11-34.13	129531368	134397227	11	5	0.397
9q34.13-34.3	134451067	139827325	12	5	0.194
9q34.3	139853305	139853364	11	4	0.122
9q34.3	139879714	140128736	10	4	0.241
11q
11q13.1	65684222	66432005	8	4	0.688
11q13.1-13.2	66454365	67157063	8	5	1
11q13.2	67168428	67644650	7	5	1
11q13.2	68061824	68211076	8	4	0.688
11q13.2	68214807	68575349	8	3	0.414
11q13.2	68612498	68943607	8	4	0.688
11q13.2-13.3	69131640	69840565	9	4	0.428
11q13.3	69859410	69954969	9	5	0.697
11q13.3	70012764	70182767	8	5	1
11q13.3	70386856	70388089	7	5	1
14q
14q11.2	22307429	22689689	9	4	0.428
14q11.2-12	22722071	23809579	9	5	0.697
14q12	23837514	23837573	8	4	0.688
14q32.32-32.33	102408026	105067594	8	3	0.414
16p
16p13.3	568884	3081611	8	4	0.688
17q
17q24.3	67021962	67198033	8	1	0.04
17q24.3-25.1	67580412	68713194	9	1	0.018
17q25.1	68725896	69952626	9	2	0.1
17q25.1	69982273	70367509	10	2	0.041
17q25.1-25.3	70376047	78154478	11	2	0.015
17q25.3	78189789	78218020	10	1	0.012
17q25.3	78238617	78478382	9	1	0.018
17q25.3	78491903	78586290	8	1	0.04
18p
18p11.32-11.21	227585	14763575	2	5	0.075
20q
20q11.21	29440414	30258071	8	4	0.688
20q11.21-12	30263613	37781860	9	4	0.428
20q12-13.12	37914814	43032687	8	4	0.688
20q13.12	43063206	43087052	8	5	1
20q13.12	43111455	44813978	8	4	0.688
20q13.12-13.33	44919548	62343283	8	3	0.414
Genomic gains detected in more than 50% of NMPTs or LNMs are listed.
Chromosomal band	Chromosomal region (bp)		LNM	NMPT	Fisher’s exact test
	start	stop	n=15	n=10	p-value
(Losses)
1p
1p31.1-22.1	80062492	93072715	3	5	0.194
1p22.1	93074065	93739370	3	6	0.087
1p22.1-13.3	93771144	109201241	3	7	0.034
1p13.3-12	109000000	119377081	3	6	0.087
1p12	119000000	120303651	3	5	0.194
1p12	120000000	120449183	2	5	0.075
3p
3p26.3	224727	224786	9	5	0.697
3p26.3	261300	490711	9	7	0.691
3p26.3-24.3	653211	14780134	10	7	1
3p24.3	14808514	15439619	11	7	1
3p24.3-22.2	15446399	37495185	12	8	1
3p22.2	37524535	38000505	12	7	0.653
3p22.2-21.1	38013228	54141183	11	7	1
3p21.1-12.2	54239466	82994767	11	8	1
3p12.2-12.1	83132373	86743767	11	7	1
3p12.1-11.2	86872046	88386516	11	6	0.667
3p11.2-11.1	88510901	89531861	10	6	1
3p11.1	89612705	90264177	10	5	0.442
4q
4q13.1-23	65230744	101329024	2	5	0.075
4q23	101000000	102068414	3	5	0.194
4q23-31.22	102000000	147447951	2	5	0.075
4q31.22-31.3	148000000	152241258	3	5	0.194
4q31.3-32.1	152000000	155881668	4	5	0.4
4q32.1-35.2	156000000	187446934	5	5	0.442
5q
5q11.2	54458549	55040878	4	5	0.4
5q11.2	55070672	58303130	4	6	0.122
5q11.2-14.2	58331366	82590164	4	7	0.049
5q14.2-21.1	82592968	97336791	5	7	0.111
5q21.1-31.1	97818174	131173099	5	6	0.241
5q31.1-35.1	131000000	171317166	4	5	0.397
5q35.1	171000000	171352537	3	5	0.194
8p
8p23.2-12	3253003	35334886	8	5	1
8p12	35572607	37746345	7	5	1
8p11.23	39128088	39295715	8	3	0.414
9p
9p21.3	21733410	21853263	3	5	0.194
9p21.3	21957548	21999029	5	5	0.442
9p21.3	22136626	22316224	4	5	0.397
9p21.3	22690103	22690162	3	5	0.194
10p
10p15.3-12.31	1070037	22646304	4	5	0.397
10p12.31	22651299	22772969	5	5	0.442
10p12.2-11.21	22865798	38396014	6	5	0.697
13q
13q12.11-14.11	19146867	41548237	5	6	0.241
13q14.11-21.32	41599621	66590246	4	6	0.122
13q21.32-21.33	66702209	69268908	3	6	0.087
13q21.33-31.1	69447781	79853329	3	5	0.194
13q31.1-32.1	79911534	93888908	3	6	0.087
13q32.1-34	93890030	109825888	3	5	0.194
18q
18q11.2-12.1	22126166	23784984	8	5	1
18q12.1	23819498	28364284	9	5	0.697
18q12.1	28467152	28467211	10	5	0.442
18q12.1	28589320	30961241	10	6	1
18q12.2-21.2	31024890	46444013	10	7	1
18q21.2	46480704	46578751	9	7	0.691
18q21.2-23	46605530	73758157	10	8	0.659
18q23	73938538	74627485	9	7	0.691
18q23	74719375	75745646	9	6	1
18q23	75771624	76083117	6	6	0.428
19p
19p13.3	544916	2001171	1	5	0.023
19p13.3	2025422	2277828	2	5	0.075
19p13.3	2280486	2429166	2	6	0.028
19p13.3-13.2	2462311	7992388	3	6	0.087
19p13.2	8033491	9988660	3	5	0.194
21q
21q11.2	13926078	13926137	6	5	0.697
21q11.2-21.1	14334542	18435266	6	6	0.428
21q21.1-21.3	18540695	29178988	6	7	0.226
21q21.3	29230828	29230887	6	6	0.428
21q21.3-22.11	29278976	31123618	6	5	0.697
21q22.11-22.13	31174817	37191227	5	5	0.442
21q22.13	37224509	38210515	6	5	0.697
21q22.13-22.2	38242045	38878240	6	6	0.428
21q22.2	38959843	40633232	6	7	0.226
21q22.2-22.3	40837546	42968027	5	6	0.241
21q22.3	43001319	43388186	4	6	0.122
21q22.3	43394579	46423881	3	6	0.087
21q22.3	46433457	46433516	3	5	0.194
Genomic losses detected in more than 50% of NMPT or LNM are listed.
